# Supplementary material for: The histone methyltransferase Setd2 is indispensable for V(D)J recombination
Source: Nat Commun. 2019 Jul 26;10:3353. doi: 10.1038/s41467-019-11282-x (PMC6659703; doi:10.1038/s41467-019-11282-x)
Supplement: Supplementary file 4 — Source Data [file 41467_2019_11282_MOESM4_ESM.xlsx]

## Sheet: Figure 1a
	Relative Setd2 mRNA expression
	Lin+	1.04046	0.980767	1.07132	0.914723
	LT-HSC	3.52025	3.45245	2.57482	3.34632
	ST-HSC	6.88273	6.08091	6.81076	6.35367
	MEP	8.61548	9.55552	11.1203	10.1044
	GMP	3.62231	2.96538	3.18992	3.01341
	CMP	3.22142	3.02464	3.0743	3.12912
	CLP	38.2557	30.7163	43.694	37.5632
	Gr1 - mac1 -	2.66905	2.26933	2.52678	2.82359
	Gr1+/Mac1-	1.63092	1.89152	1.50655	1.71336
	Gr1-/Mac1+	0.679537	0.915001	1.14855	1.10245
	Gr1 + mac1 +	0.273674	0.437995	0.393787	0.335904
	DN1	8.60129	8.41448	8.36491	8.00666
	DN2	5.22521	4.90495	4.59775	4.6592
	DN3	6.29791	5.9196	6.07402	6.32335
	DN4	11.022	10.2509	9.3778	9.84325
	CD4+/ CD8+	5.26516	5.12036	5.11843	4.96416
	CD4-/ CD8+	3.90281	4.24084	4.13165	3.81882
	CD4+/ CD8-	2.81993	3.10183	2.76116	2.99028
	pro-B	5.36467	5.00307	5.22568	5.02289
	pre-B	3.09311	3.08722	2.65587	2.63343
	Imm-B	1.57209	1.73866	1.89982	1.83142
	m-B	1.45274	1.35317	1.33531	1.40133

## Sheet: Figure1c
	H3K36me3
	H3K36me2
	beta-actin

## Sheet: Figure1e
	WBC (10^9/L)
	Setd2fl/fl	4.7	6.36	5.68
	Mx1-Cre+;Setd2fl/fl	2.26	2.84	2.26	2.54
	PBL (10^9/L)
	Setd2fl/fl	3.27	4.23	4
	Mx1-Cre+;Setd2fl/fl	1.42	1.85	1.37	1.66

## Sheet: Figure 1f
	% CD3e+ cells in PBMC
	Setd2fl/fl	9.87	9.34	12.8	15.5
	Mx1-Cre+;Setd2fl/fl	6.41	6.91	6.97	5.61

## Sheet: Figure 1g
	% B220+ cells in PBMC
	Setd2f/f	27.9	32.6	20.3	34.6	23.6
	Mx1-Cre+;Setd2f/f	17.1	11.5	13.8	16.4

## Sheet: Figure 1h
	Abs. number of BM Cells (x108)
	Setd2f/f	24.2	26.6	28.7
	Mx1-Cre+;Setd2f/f	14.8	11.9	13.8

## Sheet: Figure 1i
		Abs. number of BM Cells (x108)
		Setd2f/f	3.24	3.1	2.78
		Mx1-Cre+;Setd2f/f	2.15	1.95	1.84

## Sheet: Figure 1j
	Cell No. of BMLY cells (107)
	Setd2 f/f	9.2988	8.246	6.7276
	Mx1-Cre+;Setd2f/f	3.1832	2.322	2.5428

## Sheet: Figure 2b
	%LSK in BMNC cells
	Setd2f/f	0.74	0.61	0.65	0.89
	Mx1-Cre+;Setd2f/f	0.57	0.43	0.49	0.43

## Sheet: Figure 2c
	Abs. number of LSK+ cell (104)
	Setd2f/f	5.78054	5.79506	6.94852	8.72086
	Mx1-Cre+;Setd2f/f	2.08588	3.21997	2.28086	3.2005

[truncated: 30 more sheets: Figure 2e, Figure f, Figure 2g, Figure 2i, Figure 2j, Figure 2k, Figure 3b, Figure 3d, Figure 3e, Figure 3g, Figure 3h, Figure 4d, Figure 4e, Figure 4g, Figure 4h, Figure 4j, Figure 4k, Figure 5a, Figure 6a, Figure 6c …]
